# Supplementary material for: Chemical and Mechanical Defenses Vary among Maternal Lines and Leaf Ages in Verbascum thapsus L. (Scrophulariaceae) and Reduce Palatability to a Generalist Insect
Source: PLoS One. 2014 Aug 15;9(8):e104889. doi: 10.1371/journal.pone.0104889 (PMC4134248; doi:10.1371/journal.pone.0104889)
Supplement: Table S1 — Raw data used to generate defense and plant performance means for the 10 maternal lines of Verbascum thapsus . (XLS) [file pone.0104889.s001.xls]

## Sheet: Sheet1
Table S1. Raw data used to generate defense and plant performance means for the 10 maternal lines of Verbascum thapsus.
Maternal Line	Rep	Leaf Age	Trichome length (mm)	Sqrt trichome length (mm)	Leaf Strength	Sqrt Leaf Strength	Percent Aucubin	Asin-sqrt Percent Aucubin	Percent Catalpol	Asin-Sqrt Percent Catalpol	Percent Total Iridoids	Asin-sqrt Percent Total Iridoids	Proportion Catalpol	Asin-sqrt Proportion Catalpol	Rosette Biomass	Leaf Area	Cotyledon Length (mm)
1	1	m	0.309683	0.556492	0.00320667	0.0566274	0.00683578	0.0827733	0.00730258	0.0855595	0.0141384	0.119187	0.516508	0.801909	1.888	74.8	17.6
1	2	m	0.278715	0.527935	0.00317	0.0563028	0.011698	0.108369	0.00396959	0.0630465	0.0156675	0.125499	0.253364	0.527474	2.242	76.3	22.5
1	3	m	0.309683	0.556492	0.00292333	0.0540679	0.0133459	0.115783	0.0102386	0.101359	0.0235845	0.154183	0.434123	0.719329	1.705	60	13.65
1	4	m	0.37162	0.609606	0.00353	0.0594138	0.0111154	0.105626	0.0180865	0.134895	0.0292019	0.171728	0.61936	0.905922	2.814	82.5	17.48
1	5	m	0.278715	0.527935	0.00330667	0.0575036	0.00988335	0.0995795	0.00709337	0.0843221	0.0169767	0.130666	0.417829	0.702853	2.989	82.5	24.96
2	1	m	0.37162	0.609606	0.00311333	0.0557973	0.00319107	0.0565196	0.00859417	0.092838	0.0117852	0.108774	0.729232	1.02353	2.56	87	18.45
2	2	m	0.402588	0.634498	0.00383	0.061887	0.00314218	0.0560846	0.00339394	0.0582905	0.00653612	0.0809346	0.519259	0.804662	2.622	63.7	18.45
2	3	m	0.340652	0.583654	0.00258	0.0507937	0.00860004	0.0928698	0.00930229	0.0965986	0.0179023	0.134202	0.519614	0.805017	2.463	87.84	10.54
2	4	m	0.402588	0.634498	0.00299667	0.0547418	0.00733567	0.0857536	0.00573045	0.0757722	0.0130661	0.114558	0.438573	0.723816	2.656	78	14.82
2	5	m	0.309683	0.556492	0.00327	0.0571839	0.00737312	0.0859727	0.0053213	0.0730121	0.0126944	0.112909	0.419184	0.704226	3.205	86.24	18.48
3	1	m	0.433557	0.65845	0.00332	0.0576194	0.0034018	0.0583581	0.0039283	0.0627173	0.0073301	0.0857209	0.535914	0.821343	2.084	79.52	26.95
3	2	m	0.278715	0.527935	0.00345333	0.0587651	0.0109327	0.104751	0.00548601	0.0741355	0.0164187	0.128489	0.334131	0.616325	2.41	81.74	27.04
3	3	m	0.433557	0.65845	0.00278667	0.0527889	0.00187898	0.0433608	0.00296751	0.0545019	0.00484649	0.0696731	0.612301	0.898666	2.367	75.4	17.63
3	4	m	0.37162	0.609606	0.00348333	0.0590198	0.0146284	0.121245	0.00537395	0.073373	0.0200024	0.141906	0.268665	0.544896	1.909	68.2	16.8
3	5	m	0.278715	0.527935	0.00286667	0.0535413	0.00279691	0.0529105	0.00177325	0.0421224	0.00457016	0.0676546	0.388006	0.672446	1.886	70.4	19.35
4	1	m	0.37162	0.609606	0.00379333	0.06159	0.0110409	0.10527	0.00620043	0.0788244	0.0172414	0.131687	0.359626	0.643111	1.625	62	14.35
4	2	m	0.278715	0.527935	0.00292	0.054037	0.00169744	0.0412117	0.00154402	0.0393041	0.00324146	0.0569646	0.476334	0.761723	1.975	71.5	24.91
4	3	m	0.37162	0.609606	0.00344667	0.0587083	0.00594784	0.0771989	0.00621285	0.0789035	0.0121607	0.1105	0.510896	0.796295	1.674	68	14.76
4	4	m	0.681303	0.825411	0.00327333	0.0572131	0.00562083	0.0750426	0.0084599	0.0921079	0.0140807	0.118943	0.600814	0.886908	1.99	68.2	22.08
4	5	m	0.37162	0.609606	0.00284667	0.0533542	0.0063903	0.0800247	0.00586699	0.0766713	0.0122573	0.11094	0.478653	0.764045	2.573	72.08	22.56
5	1	m	0.340652	0.583654	0.00504333	0.0710164	0.0068907	0.0831059	0.00501342	0.0708648	0.0119041	0.109324	0.42115	0.706218	2.855	73.5	20.16
5	2	m	0.278715	0.527935	0.00316	0.0562139	0.00827183	0.0910754	0.00509988	0.0714743	0.0133717	0.115895	0.381393	0.66565	2.076	79.8	19.78
5	3	m	0.340652	0.583654	0.00661	0.0813019	0.00463436	0.0681289	0.00512343	0.0716394	0.00975779	0.0989429	0.52506	0.810469	2.003	73.6	12.25
6	1	m	0.37162	0.609606	0.00470667	0.0686052	0.0080331	0.089748	0.00424067	0.0651665	0.0122738	0.111015	0.345507	0.628335	2.223	69.69	19.35
6	2	m	0.278715	0.527935	0.00537	0.0732803	0.00782341	0.0885658	0.00518268	0.0720531	0.0130061	0.114293	0.398481	0.683168	1.928	76.16	25.38
6	3	m	0.278715	0.527935	0.00395667	0.062902	0.0077863	0.0883549	0.00633889	0.0797015	0.0141252	0.119131	0.448765	0.734073	1.978	82.14	16.8
6	4	m	0.309683	0.556492	0.00284	0.0532917	0.0473574	0.219373	0.066739	0.261302	0.114096	0.344559	0.584935	0.870747	2.975	74.52	20.21
6	5	m	0.278715	0.527935	0.00485	0.0696419	0.0140015	0.118606	0.0239265	0.155306	0.037928	0.196004	0.63084	0.917779	2.2	78.81	22.95
7	1	m	0.402588	0.634498	0.00313333	0.0559762	0.0130393	0.114439	0.0049416	0.0703546	0.0179809	0.134498	0.274826	0.55182	1.62	62.62	20
7	2	m	0.433557	0.65845	0.00310333	0.0557076	0.00806204	0.08991	0.00720925	0.0850096	0.0152713	0.123894	0.472078	0.757462	2.929	80.3	15.84
7	3	m	0.433557	0.65845	0.00482667	0.0694742	0.00706433	0.0841488	0.0163002	0.128022	0.0233645	0.153456	0.697647	0.988592	3.473	70.35	24.44
7	4	m	0.37162	0.609606	0.00291333	0.0539753	0.0102061	0.101198	0.00548103	0.0741017	0.0156871	0.125578	0.349397	0.63242	2.073	77	14.62
7	5	m	0.37162	0.609606	0.00376333	0.061346	0.0262907	0.162863	0.0176823	0.13337	0.0439731	0.211266	0.402117	0.686879	2.482	72.1	19.24
8	1	m	0.340652	0.583654	0.00293333	0.0541603	0.0149214	0.122459	0.00789694	0.0889821	0.0228183	0.151638	0.346079	0.628936	1.8	65.88	18.92
8	2	m	0.402588	0.634498	0.00490333	0.0700238	0.0108822	0.104508	0.226967	0.496568	0.237849	0.509451	0.954248	1.35523	2.003	76.05	19.32
8	3	m	0.340652	0.583654	0.00256667	0.0506623	0.00340312	0.0583694	0.0055071	0.0742781	0.00891022	0.0945347	0.618066	0.904589	2.443	78.81	14.76
8	4	m	0.309683	0.556492	0.00472667	0.0687508	0.0159939	0.126806	0.0042863	0.0655167	0.0202802	0.142894	0.211354	0.477694	1.635	58.41	21.5
8	5	m	0.278715	0.527935	0.00326667	0.0571548	0.0146185	0.121203	0.00410843	0.064141	0.0187269	0.137277	0.219387	0.487465	1.88	67.2	19.8
9	1	m	0.340652	0.583654	0.00386667	0.0621825	0.0110571	0.105348	0.00717703	0.084819	0.0182341	0.135448	0.393604	0.678182	2.302	79.56	20.68
9	2	m	0.37162	0.609606	0.00293	0.0541295	0.0116909	0.108336	0.00606693	0.0779695	0.0177579	0.133656	0.341647	0.624271	1.622	60.14	14.4
9	3	m	0.37162	0.609606	0.00308667	0.0555578	0.0154789	0.124737	0.029188	0.171687	0.0446669	0.212951	0.653459	0.941375	1.927	70.56	21.12
9	4	m	0.309683	0.556492	0.00286667	0.0535413	.	.	.	.	.	.	.	.	.	.	19.35
9	5	m	0.340652	0.583654	0.00504333	0.0710164	0.00569216	0.0755182	0.00621606	0.0789239	0.0119082	0.109343	0.521997	0.807403	2.001	82.6	15.96
10	1	m	0.309683	0.556492	0.00291	0.0539444	.	.	.	.	.	.	.	.	.	.	19.2
10	2	m	0.37162	0.609606	0.00467667	0.0683862	0.0064441	0.0803616	0.0044424	0.0667008	0.0108865	0.104529	0.408065	0.692937	1.609	59.17	21.07
10	3	m	0.37162	0.609606	0.00304333	0.0551664	0.0083871	0.0917096	.	.	.	.	.	.	1.758	50.96	15.54
10	4	m	0.340652	0.583654	0.0051	0.0714143	0.00789597	0.0889766	0.00894699	0.0947301	0.016843	0.130148	0.531201	0.816619	1.767	63.86	10.23
10	5	m	0.464525	0.681561	0.00351	0.0592453	0.0206207	0.144097	0.01243	0.111722	0.0330507	0.182815	0.376089	0.660183	2.227	65	20.25
1	1	o	0.278715	0.527935	0.00284333	0.0533229	0.0156246	0.125326	0.00871463	0.0934883	0.0243392	0.15665	0.358049	0.641468	1.888	61	17.6
1	2	o	0.309683	0.556492	0.00330667	0.0575036	0.00383682	0.0619818	0.00971568	0.0987285	0.0135525	0.11668	0.716892	1.00974	2.242	80.94	22.5
1	3	o	0.247747	0.497742	0.00283333	0.0532291	0.00637687	0.0799404	0.0186449	0.136974	0.0250218	0.15885	0.745147	1.04161	1.705	65	13.65
1	4	o	0.309683	0.556492	0.00368333	0.0606905	0.0109428	0.104799	0.0106376	0.103322	0.0215803	0.147436	0.492929	0.778327	2.814	74.8	17.48
1	5	o	0.309683	0.556492	0.00347	0.0589067	0.0265058	0.163534	0.00994886	0.0999101	0.0364546	0.19211	0.272911	0.549673	2.989	80.3	24.96
2	1	o	0.309683	0.556492	0.00357333	0.0597774	0.0057937	0.07619	0.0087569	0.0937154	0.0145506	0.12092	0.601824	0.887939	2.56	44.2	18.45
2	2	o	0.216778	0.465595	0.00363	0.0602495	0.00521258	0.0722611	0.00568923	0.0754987	0.0109018	0.104602	0.521861	0.807266	2.622	68.25	18.45
2	3	o	0.278715	0.527935	0.00276	0.0525357	0.00862117	0.0929842	0.00689061	0.0831053	0.0155118	0.124871	0.444218	0.7295	2.463	68.9	10.54
2	4	o	0.340652	0.583654	0.00346	0.0588218	0.00726762	0.085354	0.00634309	0.079728	0.0136107	0.116931	0.466037	0.751409	2.656	54.15	14.82
2	5	o	0.37162	0.609606	0.00346333	0.0588501	0.00789121	0.0889497	0.010009	0.100212	0.0179002	0.134194	0.559155	0.844692	3.205	86.11	18.48
3	1	o	0.247747	0.497742	0.00281667	0.0530723	0.0259787	0.161885	0.00722422	0.0850981	0.0332029	0.18324	0.217578	0.485276	2.084	38.44	26.95
3	2	o	0.340652	0.583654	0.00313333	0.0559762	0.0217479	0.148012	0.00640893	0.0801415	0.0281568	0.168598	0.227615	0.497341	2.41	90	27.04
3	3	o	0.278715	0.527935	0.00296667	0.0544671	0.0192065	0.139035	0.0054972	0.0742112	0.0247037	0.157829	0.222525	0.491247	2.367	76.16	17.63
3	4	o	0.340652	0.583654	0.00290333	0.0538826	0.00568902	0.0754973	0.0126764	0.112829	0.0183654	0.135937	0.690231	0.980546	1.909	66	16.8
3	5	o	0.278715	0.527935	0.00298333	0.0546199	0.0365246	0.192297	0.00835485	0.0915326	0.0448794	0.213465	0.186162	0.446116	1.886	54.15	19.35
4	1	o	0.247747	0.497742	0.00367667	0.0606355	0.0047123	0.0687002	0.00891242	0.0945464	0.0136247	0.116992	0.654136	0.942086	1.625	34.08	14.35
4	2	o	0.340652	0.583654	0.00349667	0.0591326	0.0143822	0.120215	0.00519466	0.0721365	0.0195769	0.140378	0.265347	0.541145	1.975	57	24.91
4	3	o	0.278715	0.527935	0.00301667	0.0549242	0.0036215	0.0602153	0.00593947	0.0771445	0.00956097	0.0979367	0.62122	0.907839	1.674	36	14.76
4	4	o	0.495493	0.703913	0.00291333	0.0539753	0.00523705	0.0724308	0.005979	0.0774012	0.0112161	0.106105	0.533075	0.818497	1.99	71.5	22.08
4	5	o	0.340652	0.583654	0.00315333	0.0561545	0.00429947	0.0656174	0.0048863	0.0699591	0.00918577	0.0959898	0.531942	0.817362	2.573	73.7	22.56
5	1	o	0.464525	0.681561	0.00485	0.0696419	0.00907413	0.0954029	0.00916136	0.0958618	0.0182355	0.135453	0.502392	0.78779	2.855	60	20.16
5	2	o	0.309683	0.556492	0.00303	0.0550454	0.0229379	0.152038	0.00536667	0.0733232	0.0283046	0.169044	0.189604	0.450522	2.076	57.96	19.78
5	3	o	0.278715	0.527935	0.00424	0.0651153	0.00515416	0.0718543	0.00616122	0.0785742	0.0113154	0.106575	0.544499	0.829956	2.003	60	12.25
6	1	o	0.309683	0.556492	0.00447	0.0668581	0.00956146	0.0979392	0.0118719	0.109175	0.0214334	0.14693	0.553899	0.839402	2.223	61.8	19.35
6	2	o	0.247747	0.497742	0.00337	0.0580517	0.00661111	0.0813986	0.00909772	0.0955272	0.0157088	0.125665	0.579147	0.864879	1.928	67	25.38
6	3	o	0.216778	0.465595	0.00364667	0.0603876	0.00670377	0.0819683	0.010165	0.100993	0.0168688	0.130248	0.602593	0.888725	1.978	55.8	16.8
6	4	o	0.247747	0.497742	0.00368333	0.0606905	0.00680897	0.0826104	0.00758285	0.08719	0.0143918	0.120256	0.526886	0.812297	2.975	90	20.21
6	5	o	0.340652	0.583654	0.00484333	0.0695941	0.0100358	0.100347	0.0151482	0.123391	0.025184	0.159369	0.601502	0.887611	2.2	68.9	22.95
7	1	o	0.340652	0.583654	0.00276667	0.0525991	0.00902831	0.095161	0.0101268	0.100803	0.0191551	0.138848	0.528675	0.814088	1.62	49.5	20
7	2	o	0.309683	0.556492	0.00271	0.0520577	0.00984642	0.0993927	0.0183407	0.135845	0.0281871	0.168689	0.650676	0.938454	2.929	76.65	15.84
7	3	o	0.309683	0.556492	0.0046	0.0678233	0.00640551	0.0801201	0.00813386	0.0903106	0.0145394	0.120873	0.559437	0.844976	3.473	79.1	24.44
7	4	o	0.278715	0.527935	0.00328	0.0572713	0.00487061	0.0698465	0.00978437	0.099078	0.014655	0.121355	0.667648	0.956358	2.073	68.25	14.62
7	5	o	0.340652	0.583654	0.00374333	0.0611828	0.0100511	0.100424	0.0105621	0.102954	0.0206132	0.144071	0.512396	0.797796	2.482	68.25	19.24
8	1	o	0.18581	0.431057	0.00301333	0.0548938	0.0070547	0.0840913	0.00674271	0.0822066	0.0137974	0.117734	0.488694	0.774091	1.8	68.2	18.92
8	2	o	0.340652	0.583654	0.00356667	0.0597216	.	.	.	.	.	.	.	.	.	.	19.32
8	3	o	0.247747	0.497742	0.00306333	0.0553474	0.028843	0.170659	0.00927196	0.0964404	0.0381149	0.196492	0.243263	0.515784	2.443	87.4	14.76
8	4	o	0.309683	0.556492	0.00484	0.0695701	0.0111395	0.105741	0.0103222	0.101774	0.0214617	0.147027	0.480959	0.766353	1.635	73.44	21.5
8	5	o	0.247747	0.497742	0.00294333	0.0542525	0.00462745	0.0680779	0.0094	0.0971061	0.0140275	0.118716	0.670115	0.958978	1.88	56.4	19.8
9	1	o	0.340652	0.583654	0.00328	0.0572713	0.00731812	0.0856507	0.00984161	0.0993683	0.0171597	0.131373	0.573529	0.859195	2.302	51.15	20.68
9	2	o	0.340652	0.583654	0.00314333	0.0560654	0.00436874	0.0661446	0.00880962	0.0939979	0.0131784	0.115051	0.668491	0.957253	1.622	63	14.4
9	3	o	0.309683	0.556492	0.00281667	0.0530723	0.0167552	0.129806	0.00462464	0.0680573	0.0213798	0.146745	0.216309	0.483736	1.927	55.29	21.12
9	4	o	0.309683	0.556492	0.00269333	0.0518973	0.0179993	0.134567	0.0067693	0.0823689	0.0247686	0.158037	0.273302	0.550112	1.999	59.85	19.35
9	5	o	0.247747	0.497742	0.00421333	0.0649102	0.00792996	0.0891684	0.00526583	0.0726299	0.0131958	0.115127	0.399054	0.683753	2.001	53	15.96
10	1	o	0.340652	0.583654	0.0031	0.0556776	0.00484931	0.0696934	0.00526614	0.0726321	0.0101155	0.100746	0.520604	0.806008	1.788	44.37	19.2
10	2	o	0.340652	0.583654	0.00434333	0.065904	0.0134822	0.116375	0.00990894	0.0997088	0.0233911	0.153544	0.42362	0.708718	1.609	38.5	21.07
10	3	o	0.247747	0.497742	0.00279667	0.0528835	0.00738431	0.0860381	0.00772837	0.0880248	0.0151127	0.123245	0.511383	0.796782	1.758	41.6	15.54
10	4	o	0.340652	0.583654	0.00350667	0.0592171	0.00826142	0.091018	0.00560716	0.0749511	0.0138686	0.118039	0.404307	0.689111	2.227	53.1	10.23
10	5	o	0.247747	0.497742	0.00439333	0.0662822	0.00817068	0.0905154	0.00694378	0.0834261	0.0151145	0.123253	0.459413	0.744766	1.767	40.81	20.25
1	1	y	0.433557	0.65845	0.00248667	0.0498665	0.00375885	0.0613479	0.0170121	0.130803	0.0207709	0.144625	0.819033	1.13139	1.888	42.63	17.6
1	2	y	0.619367	0.786999	0.00322667	0.0568038	0.010837	0.10429	0.00896454	0.0948233	0.0198016	0.141187	0.452719	0.738046	2.242	39.22	22.5
1	3	y	0.464525	0.681561	0.00282667	0.0531664	0.0111717	0.105894	0.0271514	0.165532	0.038323	0.197035	0.708487	1.00045	1.705	34.78	13.65
1	4	y	0.805177	0.897316	0.00600333	0.0774812	0.00950084	0.0976273	0.0426051	0.207905	0.052106	0.230298	0.817663	1.12961	2.814	26.4	17.48
1	5	y	0.55743	0.746612	0.00333	0.0577062	0.00588529	0.0767911	0.0216885	0.147808	0.0275738	0.166826	0.786562	1.09056	2.989	35.1	24.96
2	1	y	0.619367	0.786999	0.00293333	0.0541603	0.00572197	0.075716	0.00541317	0.0736408	0.0111351	0.10572	0.486134	0.771531	2.56	31.24	18.45
2	2	y	0.619367	0.786999	0.00335	0.0578792	0.00521097	0.0722499	0.0110085	0.105115	0.0162194	0.127702	0.67872	0.968161	2.622	27.6	18.45
2	3	y	0.588398	0.767071	0.00335	0.0578792	0.00636667	0.0798763	0.00489407	0.0700148	0.0112607	0.106317	0.434614	0.719824	2.463	25.2	10.54
2	4	y	0.650335	0.806434	0.00361	0.0600833	0.00621436	0.0789131	0.0158722	0.126321	0.0220866	0.149168	0.718636	1.01168	2.656	33.11	14.82
2	5	y	0.588398	0.767071	0.00326333	0.0571256	0.00622898	0.079006	0.0106657	0.103459	0.0168947	0.130348	0.631306	0.918262	3.205	34.65	18.48
3	1	y	0.526462	0.725577	0.00341	0.0583952	0.0059737	0.0773669	0.0164491	0.128608	0.0224228	0.150308	0.733588	1.02845	2.084	27.88	26.95
3	2	y	0.55743	0.746612	0.00362333	0.0601941	0.00948604	0.0975509	0.0150395	0.122945	0.0245255	0.157254	0.613218	0.899607	2.41	31.05	27.04
3	3	y	0.74324	0.862114	0.00322	0.056745	0.00438198	0.066245	0.00984177	0.0993691	0.0142238	0.119548	0.691925	0.982379	2.367	38.07	17.63
3	4	y	0.588398	0.767071	0.00278667	0.0527889	0.00880681	0.0939829	0.0142602	0.119702	0.023067	0.152468	0.618207	0.904735	1.909	38.54	16.8
3	5	y	0.495493	0.703913	0.00286	0.053479	0.00991974	0.0997633	0.0142397	0.119615	0.0241594	0.156066	0.589405	0.875287	1.886	35.2	19.35
4	1	y	0.55743	0.746612	0.00407	0.0637966	0.00919988	0.0960637	0.00793901	0.0892194	0.0171389	0.131292	0.463216	0.748581	1.625	32.56	14.35
4	2	y	0.681303	0.825411	0.00411667	0.0641613	0.00578083	0.0761052	0.00782522	0.0885761	0.0136061	0.116911	0.575128	0.860812	1.975	30.53	24.91
4	3	y	0.526462	0.725577	0.00339333	0.0582523	0.00698256	0.0836593	0.00476458	0.0690809	0.0117471	0.108598	0.405595	0.690423	1.674	21.35	14.76
4	4	y	0.990987	0.995483	0.00622667	0.0789092	0.0120865	0.110161	0.0122019	0.110688	0.0242884	0.156485	0.502375	0.787773	1.99	35.25	22.08
4	5	y	0.619367	0.786999	0.00377667	0.0614546	0.00452523	0.0673207	0.0132975	0.115572	0.0178227	0.133902	0.746098	1.0427	2.573	27.47	22.56
5	1	y	0.805177	0.897316	0.00738667	0.0859457	0.0086012	0.0928761	0.00593441	0.0771115	0.0145356	0.120858	0.408267	0.693143	2.855	23.4	20.16
5	2	y	0.805177	0.897316	0.00313	0.0559464	0.00923609	0.0962531	0.0240665	0.155763	0.0333026	0.183518	0.722662	1.01617	2.076	33.75	19.78
5	3	y	0.55743	0.746612	0.00582	0.0762889	0.00773899	0.0880854	0.0219128	0.148576	0.0296518	0.17306	0.739005	1.03459	2.003	33.58	12.25
6	1	y	0.495493	0.703913	0.00522667	0.0722957	0.0167204	0.12967	0.021933	0.148645	0.0386534	0.197894	0.567428	0.853032	2.223	44.46	19.35
6	2	y	0.619367	0.786999	0.00490333	0.0700238	0.010502	0.102659	0.0157995	0.126029	0.0263015	0.162897	0.600708	0.8868	1.928	26.8	25.38
6	3	y	0.37162	0.609606	0.00291667	0.0540062	0.0116712	0.108245	0.00547314	0.0740483	0.0171444	0.131314	0.319238	0.600448	1.978	30.6	16.8
6	4	y	0.464525	0.681561	0.00337667	0.0581091	0.0065692	0.0811396	0.0172612	0.131763	0.0238304	0.154991	0.724335	1.01804	2.975	34.04	20.21
6	5	y	0.526462	0.725577	0.00532333	0.0729612	0.00429713	0.0655995	0.0580606	0.243352	0.0623577	0.252386	0.931089	1.30517	2.2	37.13	22.95
7	1	y	0.650335	0.806434	0.00308667	0.0555578	0.0173539	0.132118	0.0173018	0.131919	0.0346557	0.187253	0.499249	0.784647	1.62	27.95	20
7	2	y	1.11486	1.05587	0.00368	0.060663	0.00991535	0.0997411	0.0126513	0.112717	0.0225667	0.150793	0.56062	0.846168	2.929	27.2	15.84
7	3	y	0.619367	0.786999	0.00557667	0.0746771	0.0155132	0.124876	0.0210507	0.145603	0.0365639	0.192402	0.575724	0.861415	3.473	36.45	24.44
7	4	y	0.681303	0.825411	0.00324	0.056921	0.0273733	0.166213	0.00857692	0.0927446	0.0359502	0.19076	0.238578	0.510306	2.073	23.18	14.62
7	5	y	0.464525	0.681561	0.00436667	0.0660808	0.0134543	0.116254	0.0142066	0.119475	0.0276609	0.167092	0.513598	0.798998	2.482	35.28	19.24
8	1	y	0.402588	0.634498	0.00324	0.056921	0.00671236	0.082021	0.0122331	0.11083	0.0189455	0.138081	0.645701	0.933244	1.8	28	18.92
8	2	y	0.74324	0.862114	0.00472667	0.0687508	0.00402406	0.0634781	0.204307	0.46901	0.208331	0.473982	0.980684	1.43136	2.003	25.9	19.32
8	3	y	0.495493	0.703913	0.00278	0.0527257	0.00337533	0.0581303	0.0228929	0.151887	0.0262682	0.162793	0.871505	1.20418	2.443	44.5	14.76
8	4	y	0.588398	0.767071	0.00564333	0.0751221	0.0119111	0.109356	0.0159012	0.126437	0.0278123	0.167553	0.571733	0.85738	1.635	30.8	21.5
8	5	y	0.74324	0.862114	0.00358667	0.0598888	0.012501	0.112042	0.0240896	0.155838	0.0365906	0.192473	0.658355	0.946527	1.88	21.7	19.8
9	1	y	0.867113	0.931189	0.00538	0.0733485	0.00623681	0.0790558	0.00915242	0.0958148	0.0153892	0.124374	0.594729	0.880703	2.302	26.6	20.68
9	2	y	0.712272	0.843962	0.00339333	0.0582523	0.00558149	0.074779	0.0058994	0.0768832	0.0114809	0.107355	0.513845	0.799245	1.622	24.32	14.4
9	3	y	0.464525	0.681561	0.00278	0.0527257	0.00492773	0.0702556	0.0212303	0.146227	0.0261581	0.162448	0.811617	1.12183	1.927	37.8	21.12
9	4	y	0.650335	0.806434	0.00308	0.0554977	0.0037302	0.0611134	0.0106425	0.103346	0.0143727	0.120175	0.740466	1.03626	1.999	31.82	19.35
9	5	y	0.495493	0.703913	0.00333667	0.0577639	.	.	.	.	.	.	.	.	.	.	15.96
10	1	y	0.495493	0.703913	0.00305667	0.0552871	0.00604126	0.077804	0.00868959	0.0933535	0.0147308	0.121671	0.589891	0.87578	1.788	33.75	19.2
10	2	y	0.526462	0.725577	0.00602	0.0775887	.	.	.	.	.	.	.	.	.	.	21.07
10	3	y	0.495493	0.703913	0.00283667	0.0532604	0.00426096	0.0653224	0.018998	0.138273	0.023259	0.153106	0.816804	1.1285	1.758	32.85	15.54
10	4	y	0.495493	0.703913	0.00551	0.0742294	0.0116567	0.108177	0.0270204	0.165128	0.0386771	0.197955	0.698615	0.989646	1.767	28.8	10.23
10	5	y	0.619367	0.786999	0.00338333	0.0581664	0.0107416	0.103828	0.0265779	0.163758	0.0373195	0.194405	0.712172	1.00452	2.227	31.68	20.25
