# Supplementary material for: Chemical and Mechanical Defenses Vary among Maternal Lines and Leaf Ages in Verbascum thapsus L. (Scrophulariaceae) and Reduce Palatability to a Generalist Insect
Source: PLoS One. 2014 Aug 15;9(8):e104889. doi: 10.1371/journal.pone.0104889 (PMC4134248; doi:10.1371/journal.pone.0104889)
Supplement: Table S2 — Pearson's Correlation Coefficients and associated P -values (in parentheses following coefficient). (XLS) [file pone.0104889.s002.xls]

## Sheet: Sheet1
Table S2. Pearson's Correlation Coefficients and associated P-values (in parentheses following coefficient).
	Percent Aucubin	Percent Catalpol	Percent Total Iridoid Glycosides	Proportion of Iridoids Composed of Catalpol	Trichome Length	Leaf Strength	Rosette Weight
Percent Aucubin	1	0.09 (0.53)	0.26 (0.08)	-0.39 (0.006)	-0.12 (0.38)	0.01 (0.95)	0.07 (0.6)
Percent Catalpol		1	0.98 (<0.0001)	0.77 (<0.0001)	0.11 (0.46)	0.19 (0.20)	0.03 (0.82)
Percent Total Iridoid Glycosides			1	0.67 (<0.0001)	0.08 (0.58)	0.16 (0.25)	0.03 (0.86)
Proportion of Iridoids Composed of Catalpol				1	0.09 (0.54)	0.09 (0.52)	0.08 (0.57)
Trichome Length					1	0.21 (0.16)	0.24 (0.10)
Leaf Strength						1	0.11 (0.45)
Rosette Weight							1
