# Supplementary material for: Chemical and Mechanical Defenses Vary among Maternal Lines and Leaf Ages in Verbascum thapsus L. (Scrophulariaceae) and Reduce Palatability to a Generalist Insect
Source: PLoS One. 2014 Aug 15;9(8):e104889. doi: 10.1371/journal.pone.0104889 (PMC4134248; doi:10.1371/journal.pone.0104889)
Supplement: Table S5 — Untransformed means and standard errors of aucubin expressed in young, medium, and old leaves of Verbascum thapsus . (XLS) [file pone.0104889.s005.xls]

## Sheet: Sheet1
Table S5. Untransformed means and standard errors (SE) of aucubin in young (Y), medium
(M), and old (O) leaves of Verbascum thapsus.
Maternal Line	Mean Y	Mean M	Mean O	SE Y	SE M	SE O
1	0.0082307	0.0105757	0.0126574	0.00145866	0.00108838	0.00400481
2	0.0059486	0.0059284	0.0069573	0.000214416	0.00115025	0.000637768
3	0.0077137	0.0067278	0.0218293	0.00108006	0.00255075	0.00500281
4	0.007715	0.0061395	0.0064505	0.00133729	0.00148534	0.00200045
5	0.0085254	0.006599	0.0123887	0.000433833	0.00106013	0.00539461
6	0.009952	0.0170004	0.0079442	0.00215046	0.00768138	0.000761406
7	0.016722	0.0129325	0.0080404	0.00293529	0.00349317	0.00102472
8	0.0077048	0.0119638	0.0129162	0.00192319	0.0023075	0.00547631
9	0.0051191	0.0109798	0.0108743	0.000534536	0.00201479	0.00272936
10	0.0081751	0.0086696	0.0084296	0.0017931	0.00334381	0.00140597
