# Supplementary material for: Chemical and Mechanical Defenses Vary among Maternal Lines and Leaf Ages in Verbascum thapsus L. (Scrophulariaceae) and Reduce Palatability to a Generalist Insect
Source: PLoS One. 2014 Aug 15;9(8):e104889. doi: 10.1371/journal.pone.0104889 (PMC4134248; doi:10.1371/journal.pone.0104889)
Supplement: Table S6 — Untransformed means and standard errors of catalpol expressed in young, medium, and old leaves of Verbascum thapsus . (XLS) [file pone.0104889.s006.xls]

## Sheet: Sheet1
Table S6. Untransformed means and standard errors (SE) of catalpol in young (Y), medium
(M), and old (O) leaves of Verbascum thapsus.
Maternal Line	Mean Y	Mean M	Mean O	SE Y	SE M	SE O
1	0.0234843	0.0093381	0.0115323	0.005635	0.002402	0.001805
2	0.0095707	0.0064684	0.0075378	0.002026	0.001092	0.000802
3	0.013966	0.0039058	0.0080323	0.001107	0.00071	0.001253
4	0.0092056	0.0056568	0.0061824	0.001565	0.001127	0.000714
5	0.0173046	0.0050789	0.0068964	0.005719	3.3e-05	0.001155
6	0.0237055	0.0212855	0.0107731	0.009	0.011929	0.001298
7	0.0147575	0.0103229	0.0113896	0.00211	0.002757	0.001786
8	0.0558848	0.0497532	0.0089342	0.03717	0.044309	0.000767
9	0.0117312	0.012162	0.0070622	0.003318	0.005681	0.001001
10	0.0203215	0.0072708	0.0070909	0.004292	0.002111	0.000834
