# Supplementary material for: Chemical and Mechanical Defenses Vary among Maternal Lines and Leaf Ages in Verbascum thapsus L. (Scrophulariaceae) and Reduce Palatability to a Generalist Insect
Source: PLoS One. 2014 Aug 15;9(8):e104889. doi: 10.1371/journal.pone.0104889 (PMC4134248; doi:10.1371/journal.pone.0104889)
Supplement: Table S7 — Untransformed means and standard errors of the percent total iridoid glycosides expressed in young, medium, and old leaves of Verbascum thapsus . (XLS) [file pone.0104889.s007.xls]

## Sheet: Sheet1
Table S7. Untransformed means and standard errors (SE) of percent total iridoid glycosides
in young (Y), medium (M), and old (O) leaves of Verbascum thapsus.
Maternal Line	Mean Y	Mean M	Mean O	SE Y	SE M	SE O
1	0.0317151	0.0199138	0.0241897	0.006076	0.002826	0.003682
2	0.0155193	0.0123968	0.014495	0.002036	0.001811	0.001147
3	0.0216797	0.0106336	0.0298616	0.001902	0.003181	0.004463
4	0.0169206	0.0117963	0.0126329	0.002155	0.002328	0.001904
5	0.02583	0.0116779	0.0192852	0.005745	0.001049	0.004932
6	0.0336575	0.0382859	0.0187174	0.007975	0.019554	0.002005
7	0.0314795	0.0232554	0.01943	0.002738	0.005376	0.002499
8	0.0635895	0.061717	0.0218504	0.036294	0.044096	0.005706
9	0.0168502	0.0231418	0.0179365	0.003211	0.007318	0.002283
10	0.0284966	0.016011	0.0155205	0.005762	0.006323	0.00217
