# Supplementary material for: Chemical and Mechanical Defenses Vary among Maternal Lines and Leaf Ages in Verbascum thapsus L. (Scrophulariaceae) and Reduce Palatability to a Generalist Insect
Source: PLoS One. 2014 Aug 15;9(8):e104889. doi: 10.1371/journal.pone.0104889 (PMC4134248; doi:10.1371/journal.pone.0104889)
Supplement: Table S8 — Untransformed means and standard errors of the proportion of iridoid glycosides composed of catalpol expressed in young, medium, and old leaves of Verbascum thapsus . (XLS) [file pone.0104889.s008.xls]

## Sheet: Sheet1
Table S8. Untransformed means and standard errors (SE) of proportion of iridoids composed
of catalpol in young (Y), medium (M), and old (O) leaves of Verbascum thapsus.
Maternal Line	Mean Y	Mean M	Mean O	SE Y	SE M	SE O
1	0.716893	0.448237	0.517185	0.06903	0.06043	0.09419
2	0.589882	0.525172	0.518619	0.05525	0.05497	0.02905
3	0.649269	0.427803	0.308822	0.02718	0.0638	0.09563
4	0.538482	0.485264	0.521144	0.05877	0.03868	0.06834
5	0.623311	0.442534	0.412165	0.10763	0.04283	0.11194
6	0.62856	0.481705	0.572805	0.10022	0.05452	0.01452
7	0.477554	0.439213	0.583766	0.06141	0.07223	0.03181
8	0.745596	0.469827	0.470758	0.07712	0.14168	0.08752
9	0.665164	0.477677	0.426137	0.06769	0.06978	0.08619
10	0.70437	0.578839	0.463865	0.0464	0.14431	0.02309
