# Supplementary material for: Chemical and Mechanical Defenses Vary among Maternal Lines and Leaf Ages in Verbascum thapsus L. (Scrophulariaceae) and Reduce Palatability to a Generalist Insect
Source: PLoS One. 2014 Aug 15;9(8):e104889. doi: 10.1371/journal.pone.0104889 (PMC4134248; doi:10.1371/journal.pone.0104889)
Supplement: Table S9 — Untransformed means and standard errors of trichome length expressed in young, medium, and old leaves of Verbascum thapsus . (XLS) [file pone.0104889.s009.xls]

## Sheet: Sheet1
Table S9. Untransformed means and standard errors (SE) of trichome length in young (Y),
medium (M), and old (O) leaves of Verbascum thapsus.
Maternal Line	Mean Y	Mean M	Mean O	SE Y	SE M	SE O
1	0.576	0.31	0.2914	0.06601	0.01698	0.0124
2	0.6128	0.3658	0.3038	0.0116	0.01808	0.02667
3	0.5818	0.3596	0.2976	0.04318	0.0348	0.0186
4	0.6748	0.4152	0.3408	0.08341	0.06885	0.04255
5	0.722333	0.320333	0.351333	0.08267	0.02067	0.05753
6	0.4954	0.3038	0.2728	0.04023	0.01808	0.02278
7	0.706	0.403	0.3162	0.10879	0.01386	0.0116
8	0.5944	0.3348	0.2666	0.06735	0.02056	0.02703
9	0.6378	0.3472	0.31	0.07363	0.0116	0.01698
10	0.526	0.372	0.3038	0.02401	0.02594	0.02278
