# Supplementary material for: Chemical and Mechanical Defenses Vary among Maternal Lines and Leaf Ages in Verbascum thapsus L. (Scrophulariaceae) and Reduce Palatability to a Generalist Insect
Source: PLoS One. 2014 Aug 15;9(8):e104889. doi: 10.1371/journal.pone.0104889 (PMC4134248; doi:10.1371/journal.pone.0104889)
Supplement: Table S10 — Untransformed means and standard errors of leaf strength expressed in young, medium, and old leaves of Verbascum thapsus . (XLS) [file pone.0104889.s010.xls]

## Sheet: Sheet1
Table S10. Untransformed means and standard errors (SE) of leaf strength in young (Y),
medium (M), and old (O) leaves of Verbascum thapsus.
Maternal Line	Mean Y	Mean M	Mean O	SE Y	SE M	SE O
1	0.003576	0.003228	0.003226	0.000624176	9.9116e-05	0.000170076
2	0.0033	0.003158	0.003376	0.000109453	0.00020316	0.000157436
3	0.00318	0.003182	0.00296	0.000158524	0.000146745	5.1284e-05
4	0.004318	0.003256	0.003252	0.000495332	0.000173309	0.000145925
5	0.0054467	0.0049367	0.00404	0.00124384	0.000997268	0.000534821
6	0.00435	0.004346	0.004002	0.00050018	0.000438869	0.000278234
7	0.003992	0.003546	0.00342	0.000455032	0.000351491	0.000349357
8	0.003996	0.00368	0.003484	0.000522327	0.000477158	0.000356828
9	0.003594	0.00356	0.003228	0.000459495	0.00041112	0.000267458
10	0.004162	0.003848	0.003628	0.000664939	0.000441966	0.000321394
